# Supplementary material for: Overall Survival Following Interval Complete Gross Resection of Advanced Ovarian Cancer via Laparoscopy Versus Open Surgery: An Analysis of the National Cancer Database
Source: J Clin Med. 2025 Feb 11;14(4):1164. doi: 10.3390/jcm14041164 (PMC11856761; doi:10.3390/jcm14041164)
Supplement: Supplementary file 1 [file jcm-14-01164-s001.zip]

Archive with 1 entries (1 files):
- jcm-3412619-supplementary.pdf
